# Supplementary material for: Different Expressions of HIF-1α and Metabolism in Brain and Major Visceral Organs of Acute Hypoxic Mice
Source: Int J Mol Sci. 2021 Jun 23;22(13):6705. doi: 10.3390/ijms22136705 (PMC8268807; doi:10.3390/ijms22136705)
Supplement: Supplementary file 1 [file ijms-22-06705-s001.zip]

Archive with 1 entries (1 files):
- ijms-1186941-supplementary.pdf
